# Supplementary material for: The Efficacy of Resiliency Training Programs: A Systematic Review and Meta-Analysis of Randomized Trials
Source: PLoS One. 2014 Oct 27;9(10):e111420. doi: 10.1371/journal.pone.0111420 (PMC4210242; doi:10.1371/journal.pone.0111420)
Supplement: Data S1 — Supplementary spreadsheet of all raw data used in analyses. (XLSX) [file pone.0111420.s002.xlsx]

## Sheet: The Efficacy of Resilience Trai
Name	Mean 1	SD 1	Total 1	Mean 2	SD 2	Total 2	Effect Estimate	SE	CI Start	CI End	Weight	Q	P(Q)	I-Sqr(Q)	Tau-Sqr	Z	P(Z)	Qint	P(Qint)	I-Sqr(Qint)	df	Year of study
Resilience Focused-Control Subgroups
Resilience/Hardiness			403			379	0.37		0.18	0.57	100	20.51	0.06	41.49	0.05	3.71	0	2.19	0.14	54.3	12
Usual Care or Nothing			296			274	0.46		0.2	0.72	70	17.02	0.03	53	0.08	3.46	0				8
Bekki 2013	57.56	5.55	66	52.56	9.11	68	0.66	0.18	0.31	1	12.23											2013
Burton 2014	21.48	4.78	27	21.79	4.61	19	-0.06	0.3	-0.65	0.52	7.16											2014
Grant 2009	66.95	6.74	21	64	8.53	19	0.38	0.32	-0.25	1.01	6.58											2009
Grant 2010	112.73	10.64	23	104.57	12.04	21	0.71	0.31	0.1	1.32	6.79											2010
Loprinzi 2011	81.3	9.1	12	82.1	10.5	8	-0.08	0.46	-0.97	0.82	3.88											2011
Songprakun 2012	149	15.9	26	129.4	21.8	28	1.01	0.29	0.44	1.58	7.45											2012
Sood 2011	79.4	11.3	20	67.2	11.6	12	1.04	0.39	0.28	1.81	4.95											2011
Steinhardt 2008	75.3	8.38	30	70.59	11.7	27	0.46	0.27	-0.07	0.99	8.17											2008
Waite 2004	4.31	0.44	71	4.27	0.47	72	0.09	0.17	-0.24	0.42	12.78											2004
Attention Controlled			107			105	0.18		-0.09	0.45	30	1	0.8	0	0	1.29	0.2				3
Kanekar 2009	27.9	2.14	21	27.72	3.4	18	0.06	0.32	-0.57	0.69	6.53											2009
Rose 2013	33.1	4.33	30	31.03	6.14	29	0.39	0.26	-0.13	0.9	8.39											2013
Schachman 2004	142.5	24	44	139	24	47	0.14	0.21	-0.27	0.56	10.61											2004
Sharma 2014	75.2	12.7	12	75.5	18.2	11	-0.02	0.42	-0.84	0.8	4.47											2014
Quality of Life/Well-Being			70			58	0.34		-0.03	0.72	100	3.32	0.34	9.69	0.02	1.78	0.07	0.83	0.36	0	3
Usual Care or Nothing			58			47	0.27		-0.17	0.7	81.54	2.37	0.31	15.7	0.02	1.21	0.23				2
Abbott 2009	3.44	0.48	26	3.46	0.49	27	-0.04	0.27	-0.58	0.5	41.27											2009
Loprinzi 2011	44.5	3.5	12	42.2	5.5	8	0.5	0.46	-0.41	1.41	16.18											2011
Sood 2011	8	1.3	20	7.2	1.2	12	0.62	0.37	-0.12	1.35	24.1											2011
Attention Controlled			12			11	0.71		-0.14	1.56	18.46	0	1	0	0	1.64	0.1				0
Sharma 2014	8	1.4	12	7	1.3	11	0.71	0.43	-0.14	1.56	18.46											2014
Activation/Self-Management			193			166	0.26		-0.1	0.63	100	5.86	0.05	65.88	0.07	1.41	0.16	0.1	0.76	0	2
Usual Care or Nothing			131			132	0.3		-0.28	0.88	69.64	5.66	0.02	82.32	0.14	1	0.32				1
Bekki 2013	110.24	13.56	66	98.2	24.98	68	0.59	0.18	0.25	0.94	34.79											2013
Waite 2004	3.65	0.4	65	3.65	0.42	64	0	0.18	-0.35	0.35	34.86											2004
Attention Controlled			62			34	0.18		-0.24	0.6	30.36	0	1	0	0	0.86	0.39				0
Sadow 1993	82	10.6	62	80.04	10.6	34	0.18	0.21	-0.24	0.6	30.36											1993
Depression			153			141	-0.28		-0.56	0.01	100	7.5	0.19	33.3	0.04	1.92	0.06	0	1	0	5
Usual Care or Nothing			153			141	-0.28		-0.56	0.01	100	7.5	0.19	33.3	0.04	1.92	0.06				5
Abbott 2009	4.69	4.93	26	3.7	5.28	27	0.19	0.28	-0.35	0.73	17.9											2009
Burton 2014	7.93	9.07	27	6.84	8.65	19	0.12	0.3	-0.47	0.71	16											2014
Grant 2009	2	3.37	21	5.42	9.31	19	-0.49	0.32	-1.12	0.14	14.5											2009
Grant 2010	3	5.66	23	5.8	9.67	21	-0.35	0.3	-0.95	0.25	15.67											2010
Songprakun 2012	13.8	10.6	26	19.7	10.6	28	-0.55	0.28	-1.09	0	17.7											2012
Steinhardt 2008	12.33	6.37	30	17.52	10.45	27	-0.6	0.27	-1.13	-0.07	18.23											2008
Attention Controlled			0			0	0		0	0	0	0	0	0	0	0	0				0
Stress			201			173	-0.28		-0.6	0.04	100	18.51	0.02	56.77	0.13	1.71	0.09	0.16	0.69	0	8
Usual Care or Nothing			159			133	-0.27		-0.67	0.13	78.09	16.98	0.01	64.66	0.19	1.31	0.19				6
Abbott 2009	9.69	5.95	26	6.3	4.89	27	0.61	0.28	0.06	1.17	12.62											2009
Burton 2014	12.07	9.65	27	11.47	6.42	19	0.07	0.3	-0.52	0.66	12.04											2014
Grant 2009	8.1	8.49	21	10.09	9.08	19	-0.22	0.32	-0.84	0.4	11.47											2009
Grant 2010	8.37	5.64	23	14.57	10.5	21	-0.73	0.31	-1.35	-0.12	11.62											2010
Loprinzi 2011	12.8	6.6	12	15.4	8.5	8	-0.34	0.46	-1.24	0.57	7.8											2011
Sood 2011	22.8	5.5	20	28.3	6.3	12	-0.92	0.39	-1.68	-0.17	9.54											2011
Steinhardt 2008	4.83	2.5	30	6.52	3.89	27	-0.52	0.27	-1.04	0.01	13.02											2008
Attention Controlled			42			40	-0.39		-0.86	0.07	21.91	1.08	0.3	7.76	0.01	1.66	0.1				1
Rose 2013	11.93	3.85	30	14.48	5.21	29	-0.55	0.27	-1.07	-0.03	13.16											2013
Sharma 2014	22.4	7.7	12	22.7	8.6	11	-0.04	0.42	-0.85	0.78	8.74											2014
Anxiety			109			97	-0.11		-0.41	0.2	100	4.8	0.31	16.62	0.02	0.7	0.48	0.55	0.46	0	4
Usual Care or Nothing			97			86	-0.07		-0.42	0.28	87.88	4.19	0.24	28.43	0.04	0.39	0.69				3
Abbott 2009	2.31	2.24	26	1.56	2.38	27	0.32	0.28	-0.22	0.86	24.93											2009
Burton 2014	6.81	8.34	27	6.53	6.56	19	0.04	0.3	-0.55	0.62	21.94											2014
Grant 2009	2.5	3.83	21	4	9.12	19	-0.21	0.32	-0.84	0.41	19.91											2009
Grant 2010	3	4.95	23	6.95	10.21	21	-0.49	0.31	-1.09	0.11	21.09											2010
Attention Controlled			12			11	-0.41		-1.24	0.42	12.12	0	0	100	0	0.97	0.33				0
Sharma 2014	4.3	3.7	12	6.4	6	11	-0.41	0.42	-1.24	0.42	12.12											2014
Resilience Focused Sensitivity Analyses
Resilience SA			376			360	0.41		0.2	0.61	100	18.34	0.07	40.03	0.05	3.96	0	0	1	0	11
Bekki 2013	57.56	5.55	66	52.56	9.11	68	0.66	0.18	0.31	1	13.35											2013
Burton 2014	21.48	4.78	27	21.79	4.61	19	0	0	0	0	0											2014
Grant 2009	66.95	6.74	21	64	8.53	19	0.38	0.32	-0.25	1.01	7.03											2009
Grant 2010	112.73	10.64	23	104.57	12.04	21	0.71	0.31	0.1	1.32	7.27											2010
Kanekar 2009	27.9	2.14	21	27.72	3.4	18	0.06	0.32	-0.57	0.69	6.98											2009
Loprinzi 2011	81.3	9.1	12	82.1	10.5	8	-0.08	0.46	-0.97	0.82	4.1											2011
Rose 2013	33.1	4.33	30	31.03	6.14	29	0.39	0.26	-0.13	0.9	9.03											2013
Schachman 2004	142.5	24	44	139	24	47	0.14	0.21	-0.27	0.56	11.51											2004
Sharma 2014	75.2	12.7	12	75.5	18.2	11	-0.02	0.42	-0.84	0.8	4.74											2014
Songprakun 2012	149	15.9	26	129.4	21.8	28	1.01	0.29	0.44	1.58	7.99											2012
Sood 2011	79.4	11.3	20	67.2	11.6	12	1.04	0.39	0.28	1.81	5.25											2011
Steinhardt 2008	75.3	8.38	30	70.59	11.7	27	0.46	0.27	-0.07	0.99	8.78											2008
Waite 2004	4.31	0.44	71	4.27	0.47	72	0.09	0.17	-0.24	0.42	13.98											2004
Quality of Life/Well-Being SA			44			31	0.62		0.14	1.09	100	0.11	0.95	0	0	2.54	0.01	0	1	0	2
Abbott 2009	3.44	0.48	26	3.46	0.49	27	0	0	0	0	0											2009
Loprinzi 2011	44.5	3.5	12	42.2	5.5	8	0.5	0.46	-0.41	1.41	27.06											2011
Sharma 2014	8	1.4	12	7	1.3	11	0.71	0.43	-0.14	1.56	31.19											2014
Sood 2011	8	1.3	20	7.2	1.2	12	0.62	0.37	-0.12	1.35	41.75											2011
Depression SA			100			95	-0.51		-0.79	-0.22	100	0.4	0.94	0	0	3.46	0	0	1	0	3
Abbott 2009	4.69	4.93	26	3.7	5.28	27	0	0	0	0	0											2009
Burton 2014	7.93	9.07	27	6.84	8.65	19	0	0	0	0	0											2014
Grant 2009	2	3.37	21	5.42	9.31	19	-0.49	0.32	-1.12	0.14	20.56											2009
Grant 2010	3	5.66	23	5.8	9.67	21	-0.35	0.3	-0.95	0.25	22.98											2010
Songprakun 2012	13.8	10.6	26	19.7	10.6	28	-0.55	0.28	-1.09	0	27.59											2012
Steinhardt 2008	12.33	6.37	30	17.52	10.45	27	-0.6	0.27	-1.13	-0.07	28.87											2008
Stress SA			148			127	-0.5		-0.74	-0.26	100	3.93	0.69	0	0	4.03	0	0	1	0	6
Abbott 2009	9.69	5.95	26	6.3	4.89	27	0	0	0	0	0											2009
Burton 2014	12.07	9.65	27	11.47	6.42	19	0	0	0	0	0											2014
Grant 2009	8.1	8.49	21	10.09	9.08	19	-0.22	0.32	-0.84	0.4	15.19											2009
Grant 2010	8.37	5.64	23	14.57	10.5	21	-0.73	0.31	-1.35	-0.12	15.68											2010
Loprinzi 2011	12.8	6.6	12	15.4	8.5	8	-0.34	0.46	-1.24	0.57	7.24											2011
Rose 2013	11.93	3.85	30	14.48	5.21	29	-0.55	0.27	-1.07	-0.03	21.73											2013
Sharma 2014	22.4	7.7	12	22.7	8.6	11	-0.04	0.42	-0.85	0.78	8.8											2014
Sood 2011	22.8	5.5	20	28.3	6.3	12	-0.92	0.39	-1.68	-0.17	10.32											2011
Steinhardt 2008	4.83	2.5	30	6.52	3.89	27	-0.52	0.27	-1.04	0.01	21.04											2008
Anxiety SA			56			51	-0.37		-0.75	0.01	100	0.4	0.82	0	0	1.88	0.06	0	1	0	2
Abbott 2009	2.31	2.24	26	1.56	2.38	27	0	0	0	0	0											2009
Burton 2014	6.81	8.34	27	6.53	6.56	19	0	0	0	0	0											2014
Grant 2009	2.5	3.83	21	4	9.12	19	-0.21	0.32	-0.84	0.41	37.93											2009
Grant 2010	3	4.95	23	6.95	10.21	21	-0.49	0.31	-1.09	0.11	40.66											2010
Sharma 2014	4.3	3.7	12	6.4	6	11	-0.41	0.42	-1.24	0.42	21.42											2014
Trauma Focused-Control Subgroups
Resilience/Hardiness			0			0	0		0	0	0	0	0	0	Not estimable	0	0	0	0	0	0
Usual Care or Nothing			0			0	0		0	0	0	0	0	0	0	0	0				0
Attention Controlled			0			0	0		0	0	0	0	0	0	0	0	0				0
Quality of Life/Well-Being			20			19	1.08		0.41	1.76	100	0	1	0	0	3.14	0	0	1	0	0
Usual Care or Nothing			20			19	1.08		0.41	1.76	100	0	1	0	0	3.14	0				0
Kent 2011	88.5	14.85	20	69.95	18.55	19	1.08	0.35	0.41	1.76	100											2011
Attention Controlled			0			0	0		0	0	0	0	0	0	0	0	0				0
Activation/Self-Management			0			0	0		0	0	0	0	0	0	Not estimable	0	0	0	0	0	0
Usual Care or Nothing			0			0	0		0	0	0	0	0	0	0	0	0				0
Attention Controlled			0			0	0		0	0	0	0	0	0	0	0	0				0
Trauma Focused-Control AND Chronic Disease Subgroups
Depression			153			155	-0.51		-0.92	-0.1	100	5.07	0.08	60.54	0.08	2.42	0.02	5	0.03	80.01	2
Usual Care or Nothing AND Chronic Disease			20			19	-1.14		-1.83	-0.46	22.09	0	1	0	0	3.29	0				0
Kent 2011	15.55	8.71	20	29.9	15.16	19	-1.14	0.35	-1.83	-0.46	22.09											2011
Attention Controlled AND No Chronic Disease			133			136	-0.32		-0.56	-0.08	77.91	0.07	0.8	0	0	2.6	0.01				1
Sahler 2013	2.71	1.25	93	3.13	1.53	98	-0.3	0.15	-0.58	-0.01	44.18											2013
Varker 2012	5.5	8	40	8.5	8.13	38	-0.37	0.23	-0.82	0.08	33.73											2012
Stress			153			155	-0.53		-1.04	-0.03	100	7.43	0.02	73.1	0.14	2.08	0.04	6.74	0.01	85.16	2
Usual Care or Nothing AND Chronic Disease			20			19	-1.23		-1.92	-0.54	24.94	0	1	0	0	3.5	0				0
Kent 2011	23	12.23	20	36.9	9.65	19	-1.23	0.35	-1.92	-0.54	24.94											2011
Attention Controlled AND No Chronic Disease			133			136	-0.26		-0.5	-0.02	75.06	0.7	0.4	0	0	2.15	0.03				1
Sahler 2013	24.2	14.75	93	27.4	17.2	98	-0.2	0.15	-0.48	0.09	40.85											2013
Varker 2012	6.4	8.49	40	10.1	8.76	38	-0.42	0.23	-0.87	0.02	34.2											2012
Anxiety			60			57	-0.61		-1.54	0.31	100	5.2	0.02	80.77	0.36	1.3	0.19	5.2	0.02	80.77	1
Usual Care or Nothing AND Chronic Disease			20			19	-1.12		-1.8	-0.44	46.14	0	1	0	0	3.24	0				0
Kent 2011	44.05	11.32	20	56.63	10.58	19	-1.12	0.35	-1.8	-0.44	46.14											2011
Attention Controlled AND No Chronic Disease			40			38	-0.18		-0.62	0.27	53.86	0	1	0	0	0.78	0.43				0
Varker 2012	5	6.7	40	6.2	6.69	38	-0.18	0.23	-0.62	0.27	53.86											2012
Resilience Focused-Chronic Disease Subgroups
Resilience/Hardiness			359			332	0.4		0.19	0.61	100	19.28	0.06	42.95	0.06	3.67	0	0.38	0.54	0	11
Chronic Disease			70			59	0.54		-0.06	1.14	23.6	7.62	0.05	60.63	0.22	1.77	0.08				3
Loprinzi 2011	81.3	9.1	12	82.1	10.5	8	-0.08	0.46	-0.97	0.82	4.46											2011
Sharma 2014	75.2	12.7	12	75.5	18.2	11	-0.02	0.42	-0.84	0.8	5.12											2014
Songprakun 2012	149	15.9	26	129.4	21.8	28	1.01	0.29	0.44	1.58	8.38											2012
Sood 2011	79.4	11.3	20	67.2	11.6	12	1.04	0.39	0.28	1.81	5.65											2011
No Chronic Disease			289			273	0.34		0.14	0.55	76.4	9.66	0.21	27.56	0.02	3.28	0				7
Bekki 2013	57.56	5.55	66	52.56	9.11	68	0.66	0.18	0.31	1	13.38											2013
Burton 2014	21.48	4.78	27	21.79	4.61	19	-0.06	0.3	-0.65	0.52	8.07											2014
Grant 2009	66.95	6.74	21	64	8.53	19	0.38	0.32	-0.25	1.01	7.43											2009
Grant 2010	112.73	10.64	23	104.57	12.04	21	0.71	0.31	0.1	1.32	7.67											2010
Kanekar 2009	27.9	2.14	21	27.72	3.4	18	0.06	0.32	-0.57	0.69	7.39											2009
Rose 2013	33.1	4.33	30	31.03	6.14	29	0.39	0.26	-0.13	0.9	9.38											2013
Schachman 2004	0	0	0	0	0	0	0	0	0	0	0											2004
Steinhardt 2008	75.3	8.38	30	70.59	11.7	27	0.46	0.27	-0.07	0.99	9.15											2008
Waite 2004	4.31	0.44	71	4.27	0.47	72	0.09	0.17	-0.24	0.42	13.93											2004
Quality of Life/Well-Being			70			58	0.34		-0.03	0.72	100	3.32	0.34	9.69	0.02	1.78	0.07	3.21	0.07	68.87	3
Chronic Disease			44			31	0.62		0.14	1.09	58.73	0.11	0.95	0	0	2.54	0.01				2
Loprinzi 2011	44.5	3.5	12	42.2	5.5	8	0.5	0.46	-0.41	1.41	16.18											2011
Sharma 2014	8	1.4	12	7	1.3	11	0.71	0.43	-0.14	1.56	18.46											2014
Sood 2011	8	1.3	20	7.2	1.2	12	0.62	0.37	-0.12	1.35	24.1											2011
No Chronic Disease			26			27	-0.04		-0.58	0.5	41.27	0	1	0	0	0.15	0.88				0
Abbott 2009	3.44	0.48	26	3.46	0.49	27	-0.04	0.27	-0.58	0.5	41.27											2009
Activation/Self-Management			193			166	0.26		-0.1	0.63	100	5.86	0.05	65.88	0.07	1.41	0.16	0.1	0.76	0	2
Chronic Disease			62			34	0.18		-0.24	0.6	30.36	0	1	0	0	0.86	0.39				0
Sadow 1993	82	10.6	62	80.04	10.6	34	0.18	0.21	-0.24	0.6	30.36											1993
No Chronic Disease			131			132	0.3		-0.28	0.88	69.64	5.66	0.02	82.32	0.14	1	0.32				1
Bekki 2013	110.24	13.56	66	98.2	24.98	68	0.59	0.18	0.25	0.94	34.79											2013
Waite 2004	3.65	0.4	65	3.65	0.42	64	0	0.18	-0.35	0.35	34.86											2004
Depression			153			141	-0.28		-0.56	0.01	100	7.5	0.19	33.3	0.04	1.92	0.06	1.03	0.31	2.59	5
Chronic Disease			26			28	-0.55		-1.09	0	17.7	0	1	0	0	1.97	0.05				0
Songprakun 2012	13.8	10.6	26	19.7	10.6	28	-0.55	0.28	-1.09	0	17.7											2012
No Chronic Disease			127			113	-0.22		-0.55	0.1	82.3	6.35	0.17	36.96	0.05	1.34	0.18				4
Abbott 2009	4.69	4.93	26	3.7	5.28	27	0.19	0.28	-0.35	0.73	17.9											2009
Burton 2014	7.93	9.07	27	6.84	8.65	19	0.12	0.3	-0.47	0.71	16											2014
Grant 2009	2	3.37	21	5.42	9.31	19	-0.49	0.32	-1.12	0.14	14.5											2009
Grant 2010	3	5.66	23	5.8	9.67	21	-0.35	0.3	-0.95	0.25	15.67											2010
Steinhardt 2008	12.33	6.37	30	17.52	10.45	27	-0.6	0.27	-1.13	-0.07	18.23											2008
Stress			201			173	-0.28		-0.6	0.04	100	18.51	0.02	56.77	0.13	1.71	0.09	0.47	0.49	0	8
Chronic Disease			44			31	-0.46		-0.99	0.08	26.08	2.55	0.28	21.6	0.05	1.68	0.09				2
Loprinzi 2011	12.8	6.6	12	15.4	8.5	8	-0.34	0.46	-1.24	0.57	7.8											2011
Sharma 2014	22.4	7.7	12	22.7	8.6	11	-0.04	0.42	-0.85	0.78	8.74											2014
Sood 2011	22.8	5.5	20	28.3	6.3	12	-0.92	0.39	-1.68	-0.17	9.54											2011
No Chronic Disease			157			142	-0.22		-0.63	0.18	73.92	15.14	0.01	66.98	0.17	1.08	0.28				5
Abbott 2009	9.69	5.95	26	6.3	4.89	27	0.61	0.28	0.06	1.17	12.62											2009
Burton 2014	12.07	9.65	27	11.47	6.42	19	0.07	0.3	-0.52	0.66	12.04											2014
Grant 2009	8.1	8.49	21	10.09	9.08	19	-0.22	0.32	-0.84	0.4	11.47											2009
Grant 2010	8.37	5.64	23	14.57	10.5	21	-0.73	0.31	-1.35	-0.12	11.62											2010
Rose 2013	11.93	3.85	30	14.48	5.21	29	-0.55	0.27	-1.07	-0.03	13.16											2013
Steinhardt 2008	4.83	2.5	30	6.52	3.89	27	-0.52	0.27	-1.04	0.01	13.02											2008
Anxiety			109			97	-0.06		-0.35	0.22	100	4.19	0.38	4.59	0	0.44	0.66	0	1	0	4
Chronic Disease			12			11	-0.07		-0.89	0.75	11.62	0	1	0	0	0.17	0.86				0
Sharma 2014	55	19.7	12	56.4	18.1	11	-0.07	0.42	-0.89	0.75	11.62											2014
No Chronic Disease			97			86	-0.07		-0.42	0.28	88.38	4.19	0.24	28.43	0.04	0.39	0.69				3
Abbott 2009	2.31	2.24	26	1.56	2.38	27	0.32	0.28	-0.22	0.86	25.59											2009
Burton 2014	6.81	8.34	27	6.53	6.56	19	0.04	0.3	-0.55	0.62	22.03											2014
Grant 2009	2.5	3.83	21	4	9.12	19	-0.21	0.32	-0.84	0.41	19.7											2009
Grant 2010	3	4.95	23	6.95	10.21	21	-0.49	0.31	-1.09	0.11	21.05											2010
